# Supplementary material for: Choosing a sensible cut-off point: assessing the impact of uncertainty in a social network on the performance of NBDA
Source: Primates. 2018 Oct 9;60(3):307–15. doi: 10.1007/s10329-018-0693-4 (PMC6459781; doi:10.1007/s10329-018-0693-4)
Supplement: Supplementary file 2 — Supplementary material 2 (.r 15 kb) [file 10329_2018_693_MOESM2_ESM.r]

# load necessary packages
library(asnipe)
library(Matrix)
library(survival)
library(combinat)
library(matrixStats)

library(foreach)
library(doParallel)
library(tcltk)

###############################################################

together_apart <- function(sightings){
  
  IDs <- colnames(sightings)
  num_sightings <- as.data.frame(colSums(sightings))
  
  # create a matrix that contains a measure of how many times each dyad has been seen together
  together_matrix <- matrix(-99, nrow=length(IDs), ncol=length(IDs))
  row.names(together_matrix) <- IDs # assign IDs as rownames
  colnames(together_matrix) <- IDs # assign IDs as colnames
  for (j in 1:length(IDs)){ # loop through each individual
    for (i in 1:length(IDs)){
      sub <- subset(sightings, subset=sightings[,i]==1 &sightings[,j]==1) # subset the data to where individuals i and j have been seen together
       together <- length(sub[,1]) # extract how many times this was the case
       together_matrix[j,i] <- together # save in matrix 
       together_matrix[i,j] <- together # save in matrix
    } # close inner loop
  } # close outer loop
  
  # create a matrix that contains a measure of how many times each dyad has been seen independenly of each other
  apart_matrix <- matrix(-99, nrow=length(IDs), ncol=length(IDs))
  row.names(apart_matrix) <- IDs # assign IDs as rownames
  colnames(apart_matrix) <- IDs # assign IDs as colnames
  
  for (j in 1:length(IDs)){ # loop through each individual
    for (i in 1:length(IDs)){
      sub <- subset(sightings, subset=sightings[,i]==1 &sightings[,j]!=1) # subset the data to where individual i has been seen without j
      apart_i <- length(sub[,1]) # extract how many times this was the case
      
      sub2 <- subset(sightings, subset=sightings[,i]!=1 &sightings[,j]==1) # subset the data to where individuals j has been seen without i
      apart_j <- length(sub2[,1])
      
      apart_matrix[j,i] <- apart_i+apart_j  # save in matrix 
      apart_matrix[i,j] <- apart_i+apart_j  # save in matrix
    } # close inner loop
  } # close outer loop
  
  # save the two matrices in an array with two dimensions
 together_apart_array <-  array(c(together_matrix,apart_matrix), 
                                dim=c(length(together_matrix[,1]), length(apart_matrix[,1]), 2),
                                dimnames=c(list(IDs),list(IDs))) # assign IDs as column and rownames

 
 return(together_apart_array)
  
} #close function loop


###############################################################
###############################################################

## Function 'sensitivity_NBDA_ind_error' assesses the sensitivity of NBDA to different cut-off points after introducing an individual-level error in assocation.

sensitivity_NBDA_ind_error <- function(x, sightings, cutoff, association_index, iterations, s, num_ind_learn, cores=NULL, keep_learners=FALSE, delta_AICc=2){ # define function and parameters


  
  assoc_SRI <- asnipe::get_network(sightings, data_format="GBI", association_index=association_index) ## calculate association matrix SRI
  
  IDs <- row.names(assoc_SRI) # save names of individuals into a list called 'ID'
  
  
  pb <- tkProgressBar(title = "progress bar", min = 0, # create a progress bar
                      max = length(cutoff), width = 300)
  

 #Set number of cores to that in the machine if not specified
  if(is.null(cores)) cores= detectCores(logical = FALSE)
  #Correct number of iterations so it is a multiple of the number of cores
  iterations<-round(iterations/cores)*cores

  # split data by ourselves
  chunk.size <- iterations/cores


  num_sightings <- as.data.frame(colSums(sightings)) ## extract how many times each animal has been seen from the error object


cutoff_vector <- cutoff # reassign the specified cut off values to a vector with a different name

## create dataframe to store results
df7 <- data.frame(matrix(ncol=13, nrow=length(cutoff_vector)*iterations)) ## prepare data frame to store results
colnames(df7) <- paste(c("cutoff_point", "number_ind", "number_ind_learn", "iteration", "s", "aicc", "aiccNull", "deltaAICc", "p", "loglike_estimated_s", "loglike_set_s", "within_95", "under_over"))

  #Save a blank version to be used in parallel processing
  df7Blank<-df7[1:chunk.size,]

  # create a dataframe to store results
results <- data.frame(matrix(nrow=length(cutoff_vector), ncol=12))
colnames(results) <- paste(c("cutoff", 
                             "num_IDs_total",
                             "num_IDs_learn", 
                             "delta_AICc",
                             "perc_outisde_delta_AICc",
                             "perc_social_learning_supported", 
                             "set_s", 
                             "mean_s", 
                             "sd_s",
                             "within_95%_CI", 
                             "overestimate", 
                             "underestimate"))

for (e in cutoff_vector){ ## run loop for each value of the cutoff vector (e refers to the position of the value in the vector)

  
   
    #Set up for parallel processing as detailed in http://www.parallelr.com/r-with-parallel-computing/
    cl <- makeCluster(cores)
    registerDoParallel(cl, cores=cores)

    res2.p <- foreach(i=1:cores, .combine='rbind') %dopar%
    { 

       #re-define the classes and methods used in the loop here      
      source("NBDA code 1.2.15.R")

       # local data for results
       res <- df7Blank
       for(m in ((i-1)*chunk.size+1):(i*chunk.size)) {

    # create an empty vector where the order of acquisition will be stored in. No length specified
    order_acq <- NULL 
    # create a vector to save the total association with informed individuals
    totalAssocDemon <- rep(length=length(IDs), 0)
    
    # create a vector of length(individuals) filled with 0 to track the status
    statusTracker <- rep(length=length(IDs), 0) 
    
    for (k in 1:num_ind_learn){
      
      
      # fill totalAssocDemon with the association multiplied with the status tracker 
      totalAssocDemon <- assoc_SRI%*%statusTracker
      
      
      Ri <- ((1-statusTracker)*(s*totalAssocDemon+1)) # calculate the learning rate. +1 in the end as no individual-level variables specified
      summedRi <- sum(Ri) # calculate overall learning rate
      learning_probability <- Ri/summedRi # calculate individual learning probability
      
      b <- rmultinom(n=1, size=1, prob=learning_probability) # choose the next individual to learn based on the calculated learning probability
      statusTracker <- as.vector(b)+statusTracker  ## update the status vector with 1 for the individual that learned
      
      order_acq[k] <- which(as.vector(b==1)) # save the individual that learned in a vector order_acq
      
    }
    
    
    if(keep_learners==TRUE){ # if informed individuals should be kept even though they don't make the cutoff
      
      sub <- subset(num_sightings, num_sightings$`colSums(sightings)` >= e) ## drop all animals from list with equal or less than e sightings
      
      list_included <- rownames(sub) ## convert names into a list
      
      OAc1 <- IDs[order_acq] # extract a list of individuals that learned 
      
      list_included_plus <- unique(c(list_included,OAc1))  # create a list of individuals who made the cutoff plus individuals who would not have made it, but acquired the behaviour
      
      OAc2 <- match(OAc1, list_included_plus) # reassing the new positions of these individuals in the reduced social network
      
      IDs_sub <- list_included_plus
      
    } else { # if learners are to be dropped
      
      sub <- subset(num_sightings, num_sightings$`colSums(sightings)` >= e) ## drop all animals from list with equal or less than e sightings
      
      list_included <- rownames(sub) ## convert names into a list
      
      dropped_IDs <- setdiff(IDs, list_included) # extract names of individuals that did not make the cutoff
      dropped_num <- match(dropped_IDs, IDs) # extract the positions of these individuals in the full list of names
      
      
      new_order_acq <- order_acq [! order_acq %in% dropped_num] ## drop individuals from the order of acquistion that did not make the cutoff point
      
      OAc1 <- IDs[new_order_acq] # extract a list of individuals that learned (after dropping the ones that did not make the cutoff)
      OAc2 <- match(OAc1, list_included) # reassing the new positions of these individuals in the reduced social network
    
      IDs_sub <- list_included
    }
    
    assoc_sim <- matrix(rbeta(length(x[,,1]),x[,,1]+1,x[,,2]+1), ncol=length((IDs))) # generate a association matrix based on the number of times dyads have been seen together and seen apart
    # uses a beta distribution B(a+x,b+n-x), where x is the matrix containing the number of times each dyad has been seen together (successes) and n-x a matrix with how many times they have been seen apart (fails)
    # a and b are both 1 (for uniform distribution)
    colnames(assoc_sim) <- IDs
    rownames(assoc_sim) <- IDs
    
    assoc_sim_sub_pre <- assoc_sim[IDs_sub,]
    assoc_sim_sub <- assoc_sim_sub_pre[,IDs_sub]

    
    if(length(OAc2!=0)){ # if there are individuals left who learned after removing those below the cutoff
    
    OADA <- oaData(assMatrix=assoc_sim_sub, asoc=NULL, orderAcq=OAc2) ## use the associations with error to run OADA
    OADA_model <- addFit(oadata=OADA, asocialVar=NULL)
    
    param_s <- OADA_model@optimisation$minimum ## corresponds to social learning parameter s
    aicc <- OADA_model@aicc ## extracts aicc of OADA model
    aiccNull <- OADA_model@aiccNull ## extracts aiccNull of OADA model (which is the Nullmodel where s is constrained to 0)
    p <- OADA_model@LRTsocTransPV ## extract p value of the likelihood ratio test
    loglike_s_estimate <- OADA_model@loglik # get log likelihood for the estimated value of s
    loglike_s_set <- addLikelihood(data=OADA, l=s, asocialVar=NULL) # get likelihood for the set s
  

    ## save results into local results to be put into dataframe 7
      res[m - (i-1)*chunk.size, "cutoff_point"] <- e
      res[m - (i-1)*chunk.size, "number_ind"] <- length(IDs_sub)
      res[m - (i-1)*chunk.size, "number_ind_learn"] <- length(OAc2)
      res[m - (i-1)*chunk.size,"iteration"] <- m
      res[m - (i-1)*chunk.size,"s"] <- param_s
      res[m - (i-1)*chunk.size,"aicc"] <- aicc
      res[m - (i-1)*chunk.size,"aiccNull"] <- aiccNull
      res[m - (i-1)*chunk.size,"deltaAICc"] <- abs(aicc-aiccNull)
      res[m - (i-1)*chunk.size, "p"] <- p
      res[m - (i-1)*chunk.size,"loglike_estimated_s"] <- loglike_s_estimate
      res[m - (i-1)*chunk.size, "loglike_set_s"] <- loglike_s_set  
   
    # test if the difference between loglikelihood for the set and estimated s is within 1.92 units (95% confidence interval)
    if(abs(loglike_s_set-loglike_s_estimate) <= 1.92){res[m - (i-1)*chunk.size, "within_95"] <- "yes"}  else {
      res[m - (i-1)*chunk.size, "within_95"] <- "no"}
    
      # if it falls outside the 95% confidence interval, calculate the difference between the set s and estimated s to see if the estimated s is an over- or underestimate
      if(res[m - (i-1)*chunk.size,"within_95"]=="yes"){res[m - (i-1)*chunk.size, "under_over"] <- NA} else { 
        if(param_s-s > 0) {res[m - (i-1)*chunk.size,"under_over"] <- "over"} 
        else {res[m - (i-1)*chunk.size,"under_over"] <- "under"}
      }
  

      
    }
        
       
    else{
      
      res[m - (i-1)*chunk.size, "cutoff_point"] <- e
      res[m - (i-1)*chunk.size, "number_ind"] <- length(IDs_sub)
      res[m - (i-1)*chunk.size, "number_ind_learn"] <- 0
      res[m - (i-1)*chunk.size,"iteration"] <- m
      res[m - (i-1)*chunk.size,"s"] <- NA
      res[m - (i-1)*chunk.size,"aicc"] <- NA
      res[m - (i-1)*chunk.size,"aiccNull"] <- NA
      res[m - (i-1)*chunk.size,"deltaAICc"] <- NA
      res[m - (i-1)*chunk.size, "p"] <- NA
      res[m - (i-1)*chunk.size,"loglike_estimated_s"] <- NA
      res[m - (i-1)*chunk.size, "loglike_set_s"] <- NA 
      res[m - (i-1)*chunk.size, "within_95"] <- NA 
      res[m - (i-1)*chunk.size, "under_over"] <- NA 
      
      
   }
    }
    res
    
       }
       
    stopImplicitCluster()
    stopCluster(cl)
    
    #Put the results into the df7 object
    df7[(which(cutoff == e)-1)*iterations +1:iterations,]<-res2.p

    #temp file that allow us to restart a simulation that crashed partway through
    save(df7, file="sensitivity_NBDA_ind_error_TempOut.dat")
    
  
  # retrieve results for each cut-off point separately
  subset <- subset(df7,df7$cutoff_point==e)
  
  subset2 <- subset(subset, !is.nan(subset[,"deltaAICc"])) # remove rows where AICc difference is NaN (not a number)
  subset2$deltaAICc[subset2[,"deltaAICc"]==Inf] <- 1000 # replace infitinity in the aicc differences with an arbitrary large value
  
  perc_outside_delta_AICc <- (sum(subset2["deltaAICc"]>=delta_AICc, na.rm=TRUE))/iterations*100 # percentage of models where aicc difference is above threshold (excluding NAs)
  subset3 <- subset(subset2,subset2$deltaAICc>=delta_AICc) #create a subset with models only where aicc difference is above the set threshold
  
  perc_support <- (sum(subset3["p"]<0.05, na.rm=TRUE))/iterations*100
  mean_s <- mean(subset3$s, na.rm=TRUE)
  sd_s <- sd(subset3$s, na.rm=TRUE)
  perc_outside <- sum(subset3["within_95"]=="no", na.rm=TRUE )/iterations*100
  
  perc_over <- sum(subset3["under_over"]=="over", na.rm=TRUE)/sum(subset3["within_95"]=="no", na.rm=TRUE)*100
  perc_under <- sum(subset3["under_over"]=="under", na.rm=TRUE)/sum(subset3["within_95"]=="no", na.rm=TRUE)*100
  
  results[which(cutoff==e),1] <- e
  results[which(cutoff==e),2] <- round(mean(subset2$number_ind), digits=2)
  results[which(cutoff==e),3] <- round(mean(subset2$number_ind_learn), digits=2)
  results[which(cutoff==e),4] <- delta_AICc
  results[which(cutoff==e),5] <- perc_outside_delta_AICc
  results[which(cutoff==e),6] <- round(perc_support, digits=2)
  results[which(cutoff==e),7] <- s
  results[which(cutoff==e),8] <- round(mean_s, digits=2)
  results[which(cutoff==e),9] <- round(sd_s, digits=2)
  results[which(cutoff==e),10] <- round(100-perc_outside, digits=2)
  results[which(cutoff==e),11] <- round(perc_over, digits=2)
  results[which(cutoff==e),12] <- round(perc_under, digits=2)
  
  
  setTkProgressBar(pb, which(cutoff_vector==e), label=paste( round(which(cutoff_vector==e)/length(cutoff_vector)*100, 0), "% done"))
}


df7 <- df7
object <- NULL
object$raw <- df7
object$summary <- results

return(object)  # return the created object with the two slots $raw and $summary
close(pb)

}
