# Supplementary material for: Choosing a sensible cut-off point: assessing the impact of uncertainty in a social network on the performance of NBDA
Source: Primates. 2018 Oct 9;60(3):307–15. doi: 10.1007/s10329-018-0693-4 (PMC6459781; doi:10.1007/s10329-018-0693-4)
Supplement: Supplementary file 6 — Supplementary material 6 (CSV 12 kb) [file 10329_2018_693_MOESM6_ESM.csv]

	A	B	C	D	E	F	G	H	I	J	K	L	M	N	O	P	Q	R	S	T	U	V	W	X	Y	Z	A1	B1	C1	D1	E1	F1	G1	H1	I1	J1	K1	L1	M1	N1	O1	P1	Q1	R1	S1	T1	U1	V1	W1
A	0	0.0526315789473684	0	0	0	0	0	0	0	0	0	0.0526315789473684	0	0	0	0.1	0	0	0.0588235294117647	0	0	0	0	0	0	0	0	0	0	0	0.0416666666666667	0.5	0	0	0	0.0526315789473684	0	0	0	0	0	0	0	0	0	0	0	0	0
B	0.0526315789473684	0	0	0	0	0	0	0	0	0	0	0.583333333333333	0	0	0	0.0357142857142857	0	0	0.714285714285714	0	0	0	0	0	0	0	0	0	0.027027027027027	0	0.653846153846154	0.05	0	0	0	0.9	0	0	0	0	0.0416666666666667	0	0.025	0	0	0	0	0	0
C	0	0	0	0	0	0	0	0	0	0	0	0	0	0	0	0	0	0	0	0	0	0	0	0	0	0	0	0	0	0	0	0	0	0	0	0	0	0	0	0.0666666666666667	0	0	0	0	0.333333333333333	0	0	0	0
D	0	0	0	0	0	0	0	0.5625	0	0	0	0	0.0303030303030303	0.135135135135135	0.16	0.025	0	0	0	0	0.40625	0	0	0	0.256410256410256	0	0	0.138888888888889	0	0	0	0	0.0285714285714286	0	0	0	0	0	0	0	0	0	0	0	0	0	0	0	0
E	0	0	0	0	0	0	0	0	0	0	0	0	0	0	0	0	0	0	0	0	0	0	0	0	0	0	0	0	0	0	0	0	0	0	0	0	0	0	0	0	0	0	0	0	0	0	0	0	0
F	0	0	0	0	0	0	0	0	0	0	0	0	0	0	0	0	0	0	0	0	0	0.5	0	0	0	0	0	0	0	0	0	0	0.8	0	0.0416666666666667	0	0	0	0.333333333333333	0	0	0	0	0	0	0	0	0	0
G	0	0	0	0	0	0	0	0	0	0	0	0	0	0	0	0	0	0	0	0	0	0	0	0	0	0	0	0	0	0	0	0	0	0	0	0	0	0	0	0	0	0	0	0	0	0	0	0	0
H	0	0	0	0.5625	0	0	0	0	0	0	0	0	0.0476190476190476	0.2	0.0952380952380952	0.0357142857142857	0	0	0	0	0.65	0	0	0	0.15625	0	0	0.208333333333333	0	0	0	0	0.0434782608695652	0	0	0	0	0	0	0	0	0	0	0	0	0	0	0	0
I	0	0	0	0	0	0	0	0	0	0	0	0	0	0	0	0	0	0	0	0	0	0	0	0	0	0	0	0	0	0	0	0	0	0	0	0	0	0	0	0	0	0	0	0	0	0	0	0	0
J	0	0	0	0	0	0	0	0	0	0	0	0	0	0	0	0	0	0	0	0	0	0	0	0	0	0	0	0	0	0	0	0	0	0	0	0	0	0	0	0	0	0	0	0	0	0	0	0	0
K	0	0	0	0	0	0	0	0	0	0	0	0	0	0	0	0	0	0	0	0	0	0	0	0	0	0.666666666666667	0.5	0	0	0.0909090909090909	0	0	0	0	0	0	0.125	0	0	0.0833333333333333	0	0	0	0.111111111111111	0	0	0.333333333333333	0	0
L	0.0526315789473684	0.583333333333333	0	0	0	0	0	0	0	0	0	0	0	0	0	0.0357142857142857	0	0	0.565217391304348	0	0	0	0	0	0	0	0	0	0.027027027027027	0	0.72	0.05	0	0	0	0.652173913043478	0	0	0	0	0	0	0.025	0	0	0	0	0	0
M	0	0	0	0.0303030303030303	0	0	0	0.0476190476190476	0	0	0	0	0	0.0769230769230769	0.0344827586206897	0	0.5	0	0	0	0	0	0.25	0	0	0	0	0.0833333333333333	0	0	0	0	0	0	0	0	0	0	0	0	0	0	0	0	0	0	0	0	0
N	0	0	0	0.135135135135135	0	0	0	0.2	0	0	0	0	0.0769230769230769	0	0.0555555555555556	0	0	0	0	0	0.136363636363636	0	0	0	0.0740740740740741	0	0	0.75	0	0	0	0	0	0	0	0	0	0	0	0	0	0	0	0	0	0	0	0	0
O	0	0	0	0.16	0	0	0	0.0952380952380952	0	0	0	0	0.0344827586206897	0.0555555555555556	0	0	0	0	0	0	0.0789473684210526	0	0	0	0.25	0	0	0.0571428571428571	0	0	0	0	0	0	0	0	0	0	0	0	0	0	0	0	0	0	0	0	0
P	0.1	0.0357142857142857	0	0.025	0	0	0	0.0357142857142857	0	0	0	0.0357142857142857	0	0	0	0	0	0	0.0384615384615385	0	0.0434782608695652	0	0	0	0	0	0	0	0	0	0.0303030303030303	0.0909090909090909	0	0	0	0.0357142857142857	0	0	0	0	0	0	0	0	0	0	0	0	0
Q	0	0	0	0	0	0	0	0	0	0	0	0	0.5	0	0	0	0	0	0	0	0	0	0.666666666666667	0	0	0	0	0	0	0	0	0	0	0	0	0	0	0	0	0	0	0	0	0	0	0	0	0	0
R	0	0	0	0	0	0	0	0	0	0	0	0	0	0	0	0	0	0	0	0	0	0	0	0	0	0	0	0	0	0	0	0	0	0.866666666666667	0	0	0	0.375	0	0	0	0	0	0	0	0	0	0	0
S	0.0588235294117647	0.714285714285714	0	0	0	0	0	0	0	0	0	0.565217391304348	0	0	0	0.0384615384615385	0	0	0	0	0	0	0	0	0	0	0	0	0.0285714285714286	0	0.576923076923077	0.0555555555555556	0	0	0	0.8	0	0	0	0	0	0	0.0263157894736842	0	0	0	0	0	0
T	0	0	0	0	0	0	0	0	0	0	0	0	0	0	0	0	0	0	0	0	0	0	0	0	0	0	0	0	0	0	0	0	0	0	0	0	0	0	0	0	0	0	0	0	0	0	0	0	0
U	0	0	0	0.40625	0	0	0	0.65	0	0	0	0	0	0.136363636363636	0.0789473684210526	0.0434782608695652	0	0	0	0	0	0	0	0	0.142857142857143	0	0	0.142857142857143	0	0	0	0	0.0555555555555556	0	0	0	0	0	0	0	0	0	0	0	0	0	0	0	0
V	0	0	0	0	0	0.5	0	0	0	0	0	0	0	0	0	0	0	0	0	0	0	0	0	0	0	0	0	0	0	0	0	0	0.428571428571429	0	0	0	0	0	0.8	0	0	0	0	0	0	0	0	0	0
W	0	0	0	0	0	0	0	0	0	0	0	0	0.25	0	0	0	0.666666666666667	0	0	0	0	0	0	0	0	0	0	0	0	0	0	0	0	0	0	0	0	0	0	0	0	0	0	0	0	0	0	0	0
X	0	0	0	0	0	0	0	0	0	0	0	0	0	0	0	0	0	0	0	0	0	0	0	0	0	0	0	0	0	0	0	0	0	0	0	0	0	0	0	0	0	0	0	0	0	0	0	0	0
Y	0	0	0	0.256410256410256	0	0	0	0.15625	0	0	0	0	0	0.0740740740740741	0.25	0	0	0	0	0	0.142857142857143	0	0	0	0	0	0	0.0769230769230769	0	0	0	0	0	0	0	0	0	0	0	0	0	0	0	0	0	0	0	0	0
Z	0	0	0	0	0	0	0	0	0	0	0.666666666666667	0	0	0	0	0	0	0	0	0	0	0	0	0	0	0	0.333333333333333	0	0.0476190476190476	0.0833333333333333	0	0	0	0	0	0	0.1875	0	0	0.0769230769230769	0	0	0.0416666666666667	0.1	0	0	0.25	0	0
A1	0	0	0	0	0	0	0	0	0	0	0.5	0	0	0	0	0	0	0	0	0	0	0	0	0	0	0.333333333333333	0	0	0	0.1	0	0	0	0	0	0	0.0625	0	0	0.0909090909090909	0	0	0	0.125	0	0	0.5	0	0
B1	0	0	0	0.138888888888889	0	0	0	0.208333333333333	0	0	0	0	0.0833333333333333	0.75	0.0571428571428571	0	0	0	0	0	0.142857142857143	0	0	0	0.0769230769230769	0	0	0	0	0	0	0	0	0	0	0	0	0	0	0	0	0	0	0	0	0	0	0	0
C1	0	0.027027027027027	0	0	0	0	0	0	0	0	0	0.027027027027027	0	0	0	0	0	0	0.0285714285714286	0	0	0	0	0	0	0.0476190476190476	0	0	0	0	0.0238095238095238	0	0	0	0	0.027027027027027	0.0294117647058824	0	0	0	0	0	0.464285714285714	0	0	0	0	0	0
D1	0	0	0	0	0	0	0	0	0	0	0.0909090909090909	0	0	0	0	0	0	0	0	0	0	0	0	0	0	0.0833333333333333	0.1	0	0	0	0	0	0	0	0	0	0.04	0	0	0.909090909090909	0	0	0	0.636363636363636	0	0	0.0909090909090909	0	0
E1	0.0416666666666667	0.653846153846154	0	0	0	0	0	0	0	0	0	0.72	0	0	0	0.0303030303030303	0	0	0.576923076923077	0	0	0	0	0	0	0	0	0	0.0238095238095238	0	0	0.04	0	0	0	0.72	0	0	0	0	0	0	0.0222222222222222	0	0	0	0	0	0
F1	0.5	0.05	0	0	0	0	0	0	0	0	0	0.05	0	0	0	0.0909090909090909	0	0	0.0555555555555556	0	0	0	0	0	0	0	0	0	0	0	0.04	0	0	0	0	0.05	0	0	0	0	0	0	0	0	0	0	0	0	0
G1	0	0	0	0.0285714285714286	0	0.8	0	0.0434782608695652	0	0	0	0	0	0	0	0	0	0	0	0	0.0555555555555556	0.428571428571429	0	0	0	0	0	0	0	0	0	0	0	0	0.04	0	0	0	0.285714285714286	0	0	0	0	0	0	0	0	0	0
H1	0	0	0	0	0	0	0	0	0	0	0	0	0	0	0	0	0	0.866666666666667	0	0	0	0	0	0	0	0	0	0	0	0	0	0	0	0	0	0	0	0.428571428571429	0	0	0	0	0	0	0	0	0	0	0
I1	0	0	0	0	0	0.0416666666666667	0	0	0	0	0	0	0	0	0	0	0	0	0	0	0	0	0	0	0	0	0	0	0	0	0	0	0.04	0	0	0	0	0	0	0	0	0	0	0	0	0	0	0	0
J1	0.0526315789473684	0.9	0	0	0	0	0	0	0	0	0	0.652173913043478	0	0	0	0.0357142857142857	0	0	0.8	0	0	0	0	0	0	0	0	0	0.027027027027027	0	0.72	0.05	0	0	0	0	0	0	0	0	0	0	0.025	0	0	0	0	0	0
K1	0	0	0	0	0	0	0	0	0	0	0.125	0	0	0	0	0	0	0	0	0	0	0	0	0	0	0.1875	0.0625	0	0.0294117647058824	0.04	0	0	0	0	0	0	0	0	0	0.0384615384615385	0	0	0.027027027027027	0.0434782608695652	0	0	0.0588235294117647	0	0
L1	0	0	0	0	0	0	0	0	0	0	0	0	0	0	0	0	0	0.375	0	0	0	0	0	0	0	0	0	0	0	0	0	0	0	0.428571428571429	0	0	0	0	0	0	0	0	0	0	0	0	0	0	0
M1	0	0	0	0	0	0.333333333333333	0	0	0	0	0	0	0	0	0	0	0	0	0	0	0	0.8	0	0	0	0	0	0	0	0	0	0	0.285714285714286	0	0	0	0	0	0	0	0	0	0	0	0	0	0	0	0
N1	0	0	0.0666666666666667	0	0	0	0	0	0	0	0.0833333333333333	0	0	0	0	0	0	0	0	0	0	0	0	0	0	0.0769230769230769	0.0909090909090909	0	0	0.909090909090909	0	0	0	0	0	0	0.0384615384615385	0	0	0	0	0	0	0.583333333333333	0	0	0.0833333333333333	0	0
O1	0	0.0416666666666667	0	0	0	0	0	0	0	0	0	0	0	0	0	0	0	0	0	0	0	0	0	0	0	0	0	0	0	0	0	0	0	0	0	0	0	0	0	0	0	0	0	0	0	0	0	0	0
P1	0	0	0	0	0	0	0	0	0	0	0	0	0	0	0	0	0	0	0	0	0	0	0	0	0	0	0	0	0	0	0	0	0	0	0	0	0	0	0	0	0	0	0	0	0	0	0	0	0
Q1	0	0.025	0	0	0	0	0	0	0	0	0	0.025	0	0	0	0	0	0	0.0263157894736842	0	0	0	0	0	0	0.0416666666666667	0	0	0.464285714285714	0	0.0222222222222222	0	0	0	0	0.025	0.027027027027027	0	0	0	0	0	0	0	0	0	0	0	0
R1	0	0	0	0	0	0	0	0	0	0	0.111111111111111	0	0	0	0	0	0	0	0	0	0	0	0	0	0	0.1	0.125	0	0	0.636363636363636	0	0	0	0	0	0	0.0434782608695652	0	0	0.583333333333333	0	0	0	0	0	0	0.111111111111111	0	0
S1	0	0	0.333333333333333	0	0	0	0	0	0	0	0	0	0	0	0	0	0	0	0	0	0	0	0	0	0	0	0	0	0	0	0	0	0	0	0	0	0	0	0	0	0	0	0	0	0	0	0	0	0
T1	0	0	0	0	0	0	0	0	0	0	0	0	0	0	0	0	0	0	0	0	0	0	0	0	0	0	0	0	0	0	0	0	0	0	0	0	0	0	0	0	0	0	0	0	0	0	0	0	0
U1	0	0	0	0	0	0	0	0	0	0	0.333333333333333	0	0	0	0	0	0	0	0	0	0	0	0	0	0	0.25	0.5	0	0	0.0909090909090909	0	0	0	0	0	0	0.0588235294117647	0	0	0.0833333333333333	0	0	0	0.111111111111111	0	0	0	0	0
V1	0	0	0	0	0	0	0	0	0	0	0	0	0	0	0	0	0	0	0	0	0	0	0	0	0	0	0	0	0	0	0	0	0	0	0	0	0	0	0	0	0	0	0	0	0	0	0	0	0
W1	0	0	0	0	0	0	0	0	0	0	0	0	0	0	0	0	0	0	0	0	0	0	0	0	0	0	0	0	0	0	0	0	0	0	0	0	0	0	0	0	0	0	0	0	0	0	0	0	0
X1	0	0	0	0.71875	0	0	0	0.433333333333333	0	0	0	0	0.0384615384615385	0.166666666666667	0.186046511627907	0	0	0	0	0	0.310344827586207	0	0	0	0.354838709677419	0	0	0.172413793103448	0	0	0	0	0	0	0	0	0	0	0	0	0	0	0	0	0	0	0	0	0
Y1	0	0	0	0	0	0	0	0	0	0	0	0	0	0	0	0	0	0	0	0	0	0	0	0	0	0	0	0	0	0	0	0	0	0	0	0	0	0	0	0	0	0.2	0	0	0	0	0	0	0
Z1	0	0	0	0	0	0.25	0	0	0	0	0	0	0	0	0	0	0	0	0	0	0	0.2	0	0	0	0	0	0	0	0	0	0	0.2	0	0	0	0	0	0.25	0	0	0	0	0	0	0	0	0	0
A2	0	0	0	0	0	0	0	0	0	0	0	0	0	0	0	0	0	0.9375	0	0	0	0	0	0	0	0	0	0	0	0	0	0	0	0.8125	0	0	0	0.352941176470588	0	0	0	0	0.027027027027027	0	0	0	0	0	0
B2	0	0	0	0	0	0	0	0	0	0	0	0	0	0	0	0	0	0	0	0	0	0	0	0	0	0	0	0	0	0	0	0	0	0	0	0	0	0	0	0	0	0	0	0	0	0	0	0	0
C2	0	0	0	0.424242424242424	0	0	0	0.75	0	0	0	0	0.0555555555555556	0.227272727272727	0.075	0.04	0	0	0	0	0.428571428571429	0	0	0	0.133333333333333	0	0	0.238095238095238	0	0	0	0	0.05	0	0	0	0	0	0	0	0	0	0	0	0	0	0	0	0
D2	0	0	0	0	0	0	0	0	0	0	0	0	0	0	0	0	0	0	0	0	0	0	0	0	0	0	0	0	0	0	0	0	0	0	0	0	0	0	0	0	0	0	0	0	0	0	0	0	0.0476190476190476
E2	0	0	0	0	0	0	0	0	0	0	0	0	0	0	0	0	0	0	0	0	0	0	0	0	0	0	0	0	0	0	0	0	0	0	0	0	0	0	0	0	0	0	0	0	0	0	0	0	0
F2	0	0	0.0606060606060606	0	0	0	0	0	0	0	0	0	0	0	0	0	0	0	0	0	0	0	0	0	0	0	0	0	0	0	0	0	0	0	0	0	0	0	0	0	0.0285714285714286	0	0	0	0.0645161290322581	0	0	0	0
G2	0	0	0	0.30952380952381	0	0	0	0.194444444444444	0	0	0	0	0.0384615384615385	0.09375	0.342105263157895	0	0	0	0	0	0.151515151515152	0	0	0	0.68	0	0	0.0967741935483871	0	0	0	0	0	0	0	0	0	0	0	0	0	0	0	0	0	0	0	0	0
H2	0	0	0	0	0	0	0	0	0	0	0	0	0.333333333333333	0	0	0	0.333333333333333	0	0	0	0	0	0.5	0	0	0	0	0	0	0	0	0	0	0	0	0	0	0	0	0	0	0	0	0	0	0	0	0	0
[truncated: 11 more columns]
