# Supplementary material for: Choosing a sensible cut-off point: assessing the impact of uncertainty in a social network on the performance of NBDA
Source: Primates. 2018 Oct 9;60(3):307–15. doi: 10.1007/s10329-018-0693-4 (PMC6459781; doi:10.1007/s10329-018-0693-4)
Supplement: Supplementary file 7 — Supplementary material 7 (CSV 2 kb) [file 10329_2018_693_MOESM7_ESM.csv]

	cutoff	num_IDs_total	num_IDs_learn	delta_AICc	perc_outisde_delta_AICc	perc_social_learning_supported	set_s	mean_s	sd_s	within_95%_CI	overestimate	underestimate
1	1	60	20	2	74.48	71.3	8	307.68	447.78	97.55	35.51	64.49
2	2	51	17.81	2	82.68	81.31	8	329.12	454.48	98.02	79.8	20.2
3	3	46	16.28	2	83.3	81.65	8	342.47	458.22	97.54	85.77	14.23
4	4	41	14.76	2	83.96	82.05	8	338.47	455.82	96.89	85.85	14.15
5	5	38	13.88	2	82.12	79.41	8	350.57	460.04	96.84	85.44	14.56
6	6	34	12.66	2	81.14	77.67	8	349.36	460.04	96.78	82.92	17.08
7	7	31	12.12	2	80.22	76.17	8	359.31	463.03	96.51	81.66	18.34
8	8	30	11.8	2	79.58	75.13	8	355.73	461.98	96.76	75	25
9	10	29	11.43	2	77.25	72.24	8	356.1	462.2	96.73	73.09	26.91
10	11	26	10.3	2	75.18	66.68	8	349.54	461.51	97.15	65.61	34.39
11	13	24	9.4	2	75.8	66.45	8	360.31	465.43	97.19	62.99	37.01
12	14	23	9.1	2	73.54	63.08	8	361.22	465.67	97.76	57.14	42.86
13	15	22	8.59	2	72.32	60.21	8	356.27	463.41	97.5	65.2	34.8
14	16	20	8.03	2	70.56	53.08	8	349.6	463.68	97.75	36.44	63.56
15	17	17	6.9	2	69.03	48.39	8	407.98	480.58	98.53	36.05	63.95
16	18	16	6.41	2	66.6	44.08	8	409.81	480.36	98.74	36.51	63.49
17	19	15	5.94	2	65.54	40.21	8	401.3	479.73	98.71	32.56	67.44
18	21	10	3.78	2	67.19	10.96	8	362.48	474.98	99.62	18.42	81.58
19	22	8	3.47	2	66.8	8.45	8	398.54	485.84	99.38	1.61	98.39
20	24	7	3.24	2	63.69	4.57	8	402.59	487.62	99.45	0	100
21	26	4	1.58	2	44.09	0	8	645.7	474.57	100	NA	NA
22	27	3	1.31	2	36.68	0	8	784.11	410.54	100	NA	NA
