# Supplementary material for: Choosing a sensible cut-off point: assessing the impact of uncertainty in a social network on the performance of NBDA
Source: Primates. 2018 Oct 9;60(3):307–15. doi: 10.1007/s10329-018-0693-4 (PMC6459781; doi:10.1007/s10329-018-0693-4)
Supplement: Supplementary file 8 — Supplementary material 8 (CSV 2 kb) [file 10329_2018_693_MOESM8_ESM.csv]

	cutoff	num_IDs_total	num_IDs_learn	delta_AICc	perc_outisde_delta_AICc	perc_social_learning_supported	set_s	mean_s	sd_s	within_95%_CI	overestimate	underestimate
1	1	60	20	2	73.43	70.45	8	305.4	447.58	97.74	31.86	68.14
2	2	53.19	20	2	83.84	82.93	8	329.04	455.71	98.61	71.22	28.78
3	3	49.74	20	2	88.6	88.16	8	346.41	460.52	98.59	89.36	10.64
4	4	46.23	20	2	91.4	91.02	8	362.47	465.17	98.05	90.77	9.23
5	5	44.13	20	2	92.14	91.93	8	367.7	466.03	97.99	97.51	2.49
6	6	41.38	20	2	93.19	92.95	8	375.55	468.62	97.77	96.86	3.14
7	7	38.94	20	2	92.29	91.94	8	378.66	468.93	97.45	91.37	8.63
8	8	38.2	20	2	92	91.71	8	370.92	466.84	97.54	94.72	5.28
9	10	37.56	20	2	91.91	91.52	8	379.9	469.42	97.67	94.42	5.58
10	11	35.74	20	2	92.05	91.59	8	383.64	471.17	97.31	92.94	7.06
11	13	34.55	20	2	91.76	91.42	8	371.88	468.08	97.71	92.58	7.42
12	14	33.87	20	2	91.58	91.25	8	373.82	468.91	97.72	94.3	5.7
13	15	33.43	20	2	92.36	91.96	8	371.36	467.78	97.69	90.91	9.09
14	16	32	20	2	89.28	88.68	8	359.72	464.87	97.88	82.55	17.45
15	17	30.16	20	2	87.4	86.6	8	359.75	465.4	98.22	71.91	28.09
16	18	29.65	20	2	87.76	87.13	8	345.51	461.49	98.31	76.92	23.08
17	19	29.17	20	2	88.75	88	8	341.17	459.86	98.49	70.2	29.8
18	21	26.45	20	2	87.72	87.37	8	310.19	449.49	99.19	76.54	23.46
19	22	24.82	20	2	75.96	74.43	8	306.95	449.3	98.85	20.87	79.13
20	24	24.07	20	2	70.12	67.63	8	294.36	443.77	98.16	14.67	85.33
21	26	22.64	20	2	66.63	64.14	8	272.73	433.81	98.38	3.09	96.91
22	27	21.83	20	2	54.01	46.88	8	267.23	433.02	95.59	0.23	99.77
