# Supplementary material for: Choosing a sensible cut-off point: assessing the impact of uncertainty in a social network on the performance of NBDA
Source: Primates. 2018 Oct 9;60(3):307–15. doi: 10.1007/s10329-018-0693-4 (PMC6459781; doi:10.1007/s10329-018-0693-4)
Supplement: Supplementary file 9 — Supplementary material 9 (CSV 2 kb) [file 10329_2018_693_MOESM9_ESM.csv]

	cutoff	num_IDs_total	num_IDs_learn	delta_AICc	perc_outisde_delta_AICc	perc_social_learning_supported	set_s	mean_s	sd_s	within_95%_CI	overestimate	underestimate
1	1	60	20	2	72	2.23	0	36.2	186.02	97.37	100	0
2	2	51	16.99	2	73.8	2.1	0	38	190.2	97.55	100	0
3	3	46	15.33	2	75.06	2.07	0	32.58	176.45	97.7	100	0
4	4	41	13.66	2	76.3	2.06	0	30.24	169.88	97.67	100	0
5	5	38	12.64	2	77.67	1.81	0	29.11	167	97.85	100	0
6	6	34	11.33	2	80.27	1.98	0	27.51	162.37	97.71	100	0
7	7	31	10.33	2	80.37	1.77	0	23.83	151.37	98.03	100	0
8	8	30	9.98	2	80.93	1.66	0	23.91	151.35	98.13	100	0
9	10	29	9.66	2	80.78	1.63	0	23.18	149.1	98.13	100	0
10	11	26	8.69	2	82.76	1.86	0	25.91	157.15	97.9	100	0
11	13	24	8.01	2	84.13	1.3	0	23.72	150.37	98.52	100	0
12	14	23	7.65	2	84.55	1.52	0	29.71	168.08	98.32	100	0
13	15	22	7.31	2	84.85	1.54	0	27.01	160.15	98.23	100	0
14	16	20	6.64	2	85.79	1.32	0	35.36	182.66	98.44	100	0
15	17	17	5.71	2	87.87	1.27	0	43.85	202.57	98.51	100	0
16	18	16	5.37	2	87.97	1.14	0	47.63	210.65	98.78	100	0
17	19	15	5.03	2	89.38	0.95	0	53.65	222.73	98.95	100	0
18	21	10	3.53	2	86.32	0.47	0	177.19	378.41	99.46	100	0
19	22	8	2.96	2	79.12	0.36	0	228.61	417.46	99.62	100	0
20	24	7	2.67	2	72.28	0.23	0	277.03	445.46	99.75	100	0
21	26	4	1.52	2	39.4	0	0	366.2	479.59	100	NA	NA
22	27	3	1.01	2	25.44	0	0	488.5	499.48	100	NA	NA
