# Supplementary material for: Choosing a sensible cut-off point: assessing the impact of uncertainty in a social network on the performance of NBDA
Source: Primates. 2018 Oct 9;60(3):307–15. doi: 10.1007/s10329-018-0693-4 (PMC6459781; doi:10.1007/s10329-018-0693-4)
Supplement: Supplementary file 10 — Supplementary material 10 (CSV 2 kb) [file 10329_2018_693_MOESM10_ESM.csv]

	cutoff	num_IDs_total	num_IDs_learn	delta_AICc	perc_outisde_delta_AICc	perc_social_learning_supported	set_s	mean_s	sd_s	within_95%_CI	overestimate	underestimate
1	1	60	20	2	71.84	2.37	0	38.23	190.72	97.2	100	0
2	2	54	20	2	56.12	6.17	0	69.33	251.78	93.55	100	0
3	3	50.67	20	2	49.41	10.99	0	109.11	308.43	88.78	100	0
4	4	47.33	20	2	46.09	16.44	0	159.32	361.22	83.47	100	0
5	5	45.31	20	2	46.42	20.38	0	170.74	369.82	79.55	100	0
6	6	42.67	20	2	47.87	25.77	0	212.36	402.16	74.18	100	0
7	7	40.65	20	2	47.99	24.46	0	193.72	388.33	75.37	100	0
8	8	39.98	20	2	49.41	26.58	0	218.94	406.95	73.28	100	0
9	10	39.35	20	2	49.29	28.15	0	223.46	409.67	71.69	100	0
10	11	37.31	20	2	49.8	27.88	0	221.51	408.18	71.95	100	0
11	13	36.01	20	2	50.6	30.27	0	233.74	415.13	69.64	100	0
12	14	35.36	20	2	49.62	30.59	0	235.48	416.42	69.34	100	0
13	15	34.7	20	2	50.98	32.72	0	238.5	417.53	67.2	100	0
14	16	33.32	20	2	50.43	29.75	0	226.67	410.77	70.17	100	0
15	17	31.35	20	2	51.51	29.89	0	217.54	404.98	70	100	0
16	18	30.68	20	2	50.13	31.24	0	221.31	407.19	68.69	100	0
17	19	30	20	2	49.52	31.31	0	227.31	411.53	68.58	100	0
18	21	26.65	20	2	45.06	35.14	0	245.28	420.87	64.83	100	0
19	22	25.35	20	2	42.05	23.24	0	199.92	392.63	76.68	100	0
20	24	24.67	20	2	42.51	19.26	0	179.21	378.19	80.6	100	0
21	26	22.66	20	2	36.65	20.17	0	197.18	391.43	79.81	100	0
22	27	22.01	20	2	40.25	11.06	0	129.3	331.28	88.83	100	0
